# Supplementary material for: Genome-wide association study-driven identification of thrombomodulin and factor V as the best biomarker combination for deep vein thrombosis
Source: Genomics Inform. 2025 May 15;23:11. doi: 10.1186/s44342-025-00047-2 (PMC12083130; doi:10.1186/s44342-025-00047-2)
Supplement: Supplementary file 1 — Supplementary Material 1. The identified 458 SNPs from the GWAS catalog that met the inclusion criterion of p < 5.10−8 out of a total of 689 SNPs [file 44342_2025_47_MOESM1_ESM.xlsx]

## Sheet: Sheet1
Total SNPs from GWAS		SNP with p <5.E-8
rs710446		rs710446
rs6025		rs6025
rs3756011		rs3756011
rs6025		rs6025
rs9411377		rs9411377
rs6025		rs6025
rs6025		rs6025
rs920065566		rs920065566
rs6025		rs6025
rs2227402		rs2227402
rs6025		rs6025
rs6025		rs6025
rs6025		rs6025
rs6025		rs6025
rs6025		rs6025
rs2769071		rs2769071
rs2769071		rs2769071
rs2769071		rs2769071
rs687289		rs687289
rs687289		rs687289
rs687289		rs687289
rs687289		rs687289
rs2519093		rs2519093
rs2040445		rs2040445
rs1209731		rs1209731
rs145163454		rs145163454
rs579459		rs579459
rs6025		rs6025
rs2420372		rs2420372
rs1063856		rs1063856
chr4:186285095		chr4:186285095
rs6025		rs6025
rs4253417		rs4253417
rs2066865		rs2066865
rs2066865		rs2066865
rs28446901		rs28446901
rs2057655		rs2057655
rs529565		rs529565
rs635634		rs635634
rs7265317		rs7265317
rs2289252		rs2289252
rs2289252		rs2289252
rs2289252		rs2289252
rs2289252		rs2289252
rs2289252		rs2289252
rs2289252		rs2289252
rs2289252		rs2289252
rs2289252		rs2289252
rs529565		rs529565
rs2066864		rs2066864
rs2066864		rs2066864
rs2066864		rs2066864
rs2066864		rs2066864
rs1799963		rs1799963
rs78516619		rs78516619
rs2066864		rs2066864
rs2066864		rs2066864
rs2066864		rs2066864
rs505922		rs505922
rs78516619		rs78516619
rs1799963		rs1799963
rs78516619		rs78516619
rs78516619		rs78516619
rs2066864		rs2066864
rs78516619		rs78516619
rs78516619		rs78516619
rs78707713		rs78707713
rs2036914		rs2036914
rs687621		rs687621
rs78707713		rs78707713
rs6427196		rs6427196
rs6687813		rs6687813
rs6025		rs6025
rs9390460		rs9390460
rs115063924		rs115063924
rs4981022		rs4981022
rs4253421		rs4253421
rs17202393		rs17202393
rs2228145		rs2228145
rs16861990		rs16861990
rs56342119		rs56342119
rs505922		rs505922
rs1063856		rs1063856
rs75112989		rs75112989
rs34234989		rs34234989
rs191945075		rs191945075
rs10747514		rs10747514
rs191945075		rs191945075
rs12239046		rs12239046
rs6734238		rs6734238
rs1799963		rs1799963
rs191945075		rs191945075
rs191945075		rs191945075
rs1208134		rs1208134
rs1799963		rs1799963
rs191945075		rs191945075
rs2685421		rs2685421
rs78707713		rs78707713
rs78707713		rs78707713
rs78707713		rs78707713
rs78707713		rs78707713
rs8176749		rs8176749
rs78707713		rs78707713
rs78707713		rs78707713
rs78707713		rs78707713
rs1799963		rs1799963
rs1260326		rs1260326
rs4524		rs4524
rs17490626		rs17490626
rs17490626		rs17490626
rs76185438		rs76185438
rs149639773		rs149639773
rs4444878		rs4444878
rs632016		rs632016
rs62496681		rs62496681
rs149903077		rs149903077
rs149903077		rs149903077
rs147283716		rs147283716
rs6025		rs6025
rs2066865		rs2066865
rs1018827		rs1018827
rs182879407		rs182879407
rs2519093		rs2519093
rs6050		rs6050
rs185120584		rs185120584
rs73568968		rs73568968
rs1799963		rs1799963
rs12767946		rs12767946
rs1649936		rs1649936
rs2288904		rs2288904
rs7681423		rs7681423
rs72983636		rs72983636
rs10822168		rs10822168
rs4253417		rs4253417
rs10498632		rs10498632
rs6025		rs6025
rs9390460		rs9390460
rs6060288		rs6060288
rs12445050		rs12445050
rs4981022		rs4981022
rs6060288		rs6060288
rs8176645		rs8176645
rs9808651		rs9808651
rs6060288		rs6060288
rs6060288		rs6060288
rs113976843		rs113976843
rs6087685		rs6087685
rs6087685		rs6087685
rs6060288		rs6060288
rs113976843		rs113976843
rs113976843		rs113976843
rs7859473		rs7859473
rs9390461		rs9390461
chr19:10632450		chr19:10632450
rs4759787		rs4759787
rs12122803		rs12122803
rs59104589		rs59104589
rs4548995		rs4548995
rs4548995		rs4548995
rs7654093		rs7654093
rs4548995		rs4548995
rs715		rs715
rs4548995		rs4548995
rs4548995		rs4548995
rs4734879		rs4734879
rs4548995		rs4548995
rs7310615		rs7310615
rs1560711		rs1560711
rs4548995		rs4548995
rs1560711		rs1560711
rs114938873		rs114938873
rs114938873		rs114938873
rs10886430		rs10886430
rs536995174		rs536995174
rs140511201		rs140511201
rs114938873		rs114938873
rs12120558		rs12120558
rs7946992		rs7946992
rs16861990		rs16861990
rs140541052		rs140541052
rs7427111		rs7427111
rs6048		rs6048
rs141325867		rs141325867
rs140541052		rs140541052
rs141325867		rs141325867
chr9:5073770		chr9:5073770
rs139132688		rs139132688
rs141325867		rs141325867
rs141325867		rs141325867
rs1018827		rs1018827
rs10838599		rs10838599
rs10838599		rs10838599
rs2066865		rs2066865
rs10838599		rs10838599
rs78707713		rs78707713
rs495828		rs495828
rs2519093		rs2519093
rs687289		rs687289
rs117784795		rs117784795
rs117784795		rs117784795
rs117784795		rs117784795
rs2277998		rs2277998
rs1892534		rs1892534
rs3136516		rs3136516
rs144915398		rs144915398
rs117784795		rs117784795
rs117784795		rs117784795
rs150341456		rs150341456
rs2288904		rs2288904
rs505922		rs505922
rs17630235		rs17630235
rs4541868		rs4541868
rs4506602		rs4506602
rs117784795		rs117784795
rs35257264		rs35257264
rs927826		rs927826
rs1799810		rs1799810
rs10886430		rs10886430
rs6993770		rs6993770
rs141237278		rs141237278
rs4900088		rs4900088
rs4253399		rs4253399
rs2227631		rs2227631
rs142351376		rs142351376
rs62044137		rs62044137
rs4541868		rs4541868
rs7659024		rs7659024
rs4541868		rs4541868
rs4541868		rs4541868
rs4541868		rs4541868
rs4541868		rs4541868
rs6993770		rs6993770
rs2177652		rs2177652
rs1558519		rs1558519
rs6536024		rs6536024
rs3002417		rs3002417
rs4541868		rs4541868
rs12136148		rs12136148
rs1558519		rs1558519
rs5750823		rs5750823
rs1558519		rs1558519
rs12445050		rs12445050
rs1799963		rs1799963
rs1558519		rs1558519
rs12445050		rs12445050
rs1558519		rs1558519
rs10498632		rs10498632
rs7934094		rs7934094
rs12445050		rs12445050
rs114209171		rs114209171
rs7196485		rs7196485
rs12445050		rs12445050
rs12445050		rs12445050
rs74991751		rs74991751
rs12445050		rs12445050
rs12445050		rs12445050
rs12144085		rs12144085
rs2306029		rs2306029
rs12445050		rs12445050
rs10886430		rs10886430
rs16861990		rs16861990
rs1063856		rs1063856
rs12128116		rs12128116
rs1063856		rs1063856
rs12445050		rs12445050
rs13108218		rs13108218
rs10886430		rs10886430
rs548630		rs548630
rs6532796		rs6532796
rs750658		rs750658
rs10467994		rs10467994
rs7051718		rs7051718
rs35073727		rs35073727
rs10886430		rs10886430
rs10886430		rs10886430
rs10886430		rs10886430
rs10886430		rs10886430
rs10886430		rs10886430
rs10886430		rs10886430
rs182484222		rs182484222
rs8176719		rs8176719
rs17332951		rs17332951
rs6416742		rs6416742
rs3002417		rs3002417
rs6083037		rs6083037
rs10886430		rs10886430
rs72708008		rs72708008
rs6993770		rs6993770
rs1800961		rs1800961
rs9327618		rs9327618
rs2684898		rs2684898
rs2066865		rs2066865
rs149680046		rs149680046
rs3733402		rs3733402
rs4524		rs4524
rs174528		rs174528
rs710446		rs710446
rs34454320		rs34454320
rs6932730		rs6932730
rs886090 x rs493014		rs886090 x rs493014
rs3756008		rs3756008
rs1149616		rs1149616
rs4869589		rs4869589
rs688565		rs688565
rs11611680		rs11611680
rs72755680		rs72755680
rs2842700		rs2842700
rs4253416		rs4253416
rs9293308		rs9293308
rs35257264		rs35257264
rs4696594		rs4696594
rs216321		rs216321
rs10761784		rs10761784
rs1867312		rs1867312
rs16861846		rs16861846
rs13234724		rs13234724
rs7012814		rs7012814
rs6985603		rs6985603
rs16867574		rs16867574
rs1867312		rs1867312
rs2842700		rs2842700
rs6088735		rs6088735
rs174545		rs174545
rs1336472 x rs4715555		rs1336472 x rs4715555
rs16861846		rs16861846
rs13355592		rs13355592
rs80316669		rs80316669
rs1867312		rs1867312
rs4602861		rs4602861
rs74965230		rs74965230
rs380904 x rs8086028		rs380904 x rs8086028
rs2842700		rs2842700
rs7935829		rs7935829
rs562281690		rs562281690
rs1867312		rs1867312
rs1867312		rs1867312
rs2842700		rs2842700
rs1867312		rs1867312
rs1867312		rs1867312
rs1867312		rs1867312
rs2842700		rs2842700
rs6815916 x rs6092326		rs6815916 x rs6092326
rs2842700		rs2842700
rs2842700		rs2842700
rs1558643		rs1558643
rs190666382		rs190666382
rs568849616		rs568849616
rs2282015 x rs13050454		rs2282015 x rs13050454
rs548630		rs548630
rs9390460		rs9390460
rs4869589		rs4869589
rs2425051		rs2425051
rs6825454		rs6825454
rs57328376		rs57328376
rs140876547		rs140876547
rs146033545		rs146033545
rs72705895		rs72705895
rs1867312		rs1867312
chr19:49596145		chr19:49596145
rs7648704 x rs4868644		rs7648704 x rs4868644
rs1985317 x rs827637		rs1985317 x rs827637
rs2321744 x rs6497540		rs2321744 x rs6497540
rs315122 x rs884483		rs315122 x rs884483
rs8062405		rs8062405
rs75347843		rs75347843
rs1048483		rs1048483
rs35866622		rs35866622
rs1265565		rs1265565
rs1423386 x rs6491679		rs1423386 x rs6491679
rs7714670 x rs12880735		rs7714670 x rs12880735
rs9392653 x rs7780976		rs9392653 x rs7780976
rs9804128 x rs4784379		rs9804128 x rs4784379
rs1364505 x rs1204660		rs1364505 x rs1204660
rs2288073 x rs10771022		rs2288073 x rs10771022
rs1367228 x rs3905075		rs1367228 x rs3905075
rs4869589		rs4869589
rs3997967		rs3997967
rs4869589		rs4869589
rs62140396		rs62140396
rs3796159		rs3796159
rs4869589		rs4869589
rs78350060		rs78350060
rs190666382		rs190666382
rs1799963		rs1799963
rs55724477		rs55724477
rs1671135		rs1671135
rs76223987		rs76223987
rs12675621		rs12675621
rs7508633		rs7508633
rs142286129		rs142286129
rs528128538		rs528128538
rs10087301		rs10087301
chr2:68390043		chr2:68390043
rs145241704		rs145241704
rs12541254 x rs305009		rs12541254 x rs305009
rs2710201 x rs3780293		rs2710201 x rs3780293
rs536477 x rs1937920		rs536477 x rs1937920
chr3:166597074		chr3:166597074
rs1048483		rs1048483
rs1671135		rs1671135
rs17328181		rs17328181
rs10516089 x rs11072930		rs10516089 x rs11072930
rs4507975 x rs9914518		rs4507975 x rs9914518
rs2771051 x rs827637		rs2771051 x rs827637
rs10504130 x rs2847351		rs10504130 x rs2847351
rs2842700		rs2842700
rs13044899		rs13044899
rs59559305		rs59559305
rs1336708 x rs1423386		rs1336708 x rs1423386
rs318497 x rs7019259		rs318497 x rs7019259
rs6695223 x rs1763510		rs6695223 x rs1763510
rs6771316 x rs10986432		rs6771316 x rs10986432
rs6088618		rs6088618
rs9373523		rs9373523
rs148268781		rs148268781
rs143860577		rs143860577
rs9797861		rs9797861
rs115887893		rs115887893
rs1910358 x rs9981595		rs1910358 x rs9981595
rs664910 x rs877228		rs664910 x rs877228
rs9945428 x rs4823535		rs9945428 x rs4823535
rs867186		rs867186
rs34234989		rs34234989
rs3136516		rs3136516
rs12675621		rs12675621
chr2:224015781		chr2:224015781
rs62207434		rs62207434
rs6771725 x rs10507246		rs6771725 x rs10507246
rs16865717 x rs2009579		rs16865717 x rs2009579
rs2028385 x rs2038227		rs2028385 x rs2038227
rs10476160 x rs1707420		rs10476160 x rs1707420
rs971572 x rs10828151		rs971572 x rs10828151
rs55897462		rs55897462
rs138916004		rs138916004
rs6858430 x rs4800250		rs6858430 x rs4800250
rs467650 x rs7153749		rs467650 x rs7153749
rs57187541		rs57187541
rs1513275		rs1513275
rs3804476		rs3804476
rs73692310		rs73692310
rs2144940		rs2144940
rs6087685		rs6087685
rs11158204		rs11158204
rs12450494		rs12450494
rs11158204		rs11158204
rs6048		rs6048
chr1:12563482		chr1:12563482
rs115924439		rs115924439
rs1048483		rs1048483
rs145470028		rs145470028
rs145470028		rs145470028
rs143478537		rs143478537
chr17:48539858		chr17:48539858
rs11224340		rs11224340
chr7:143516258		chr7:143516258
rs142143628		rs142143628
rs2851436		rs2851436
rs192463896		rs192463896
rs1756912
rs1998081
rs191436110
rs10559566
rs28496996
rs12981279
rs10498632
rs185558485
rs6048
rs192519054
rs73403190
rs143478537
rs189484085
rs117390891
rs12450494
rs7245232
rs3211752
rs78707713
rs143928955
rs3002416
rs17328181
rs41496644
rs150478906
rs77662718
rs10746487
rs10919507
rs530059570
rs59994833
rs181813804
rs4148856
rs2851436
rs72798544
rs78314670
rs59300564
rs7682733
rs1800291
rs28802027
rs147751295
rs113451833
rs4150416
chr3:148457882
rs191856980
rs17490626
chr9:135853734
rs1409338
rs3842129
rs6956101
rs78810706
rs570684
rs1804772
rs4805881
rs620715
rs149328960
rs9880479
rs147455989
rs2180871
rs113092656
rs55899364
rs505922
chr1:160657058:d
rs2229637
rs17098149
rs150498874
rs4602861
rs409169
rs12473559
rs698078
rs144405847
rs181706792
rs79795993
rs77385328
rs2055979
rs5758896
rs1021230
rs10090114
rs192874339
rs1875939
rs819131
rs149130695
rs28562194
rs35352631
rs115405361
rs115865014
rs11057270
rs60942712
rs114149445
rs74316172
rs3213961
rs190310665
rs7696446
rs12732487
rs142029184
rs7297265
rs6687813
rs1304029
rs73642995
chr5:15602487:d
chr13:81020406:i
rs140632992
rs72951801
rs8089640
rs6731933
rs115290532
rs74793292
rs75018958
rs74096215
rs72835183
rs61771475
rs2208049
rs1484194
rs116237187
rs111717055
rs75695915
rs4546143
rs60440889
rs139018151
rs79055704
rs73152871
rs61037031
rs6764623
rs710446
rs67799713
rs6056747
rs1304029; rs2748331
rs111476780
rs79648531
rs77926443
rs4492561
rs3846297
rs332288
rs2056190
rs188198692
rs80255315
rs113048739
rs142468071
rs12612619
rs138922423
rs115456075
rs115072237
rs72926690
rs140514603
rs56929051
rs4979078
rs7164569
rs17512204
rs7732671
rs72815442
rs4837523
rs7957207
rs74893887
rs115533905
rs10998957
rs137898089
rs12686800
rs4845725
rs7677291
rs16868899
rs117233659
rs67134687
rs71372609
chr15:38792540
rs80091440
rs14027
rs74160941
rs73333233
rs6491750
rs114167228
chr11:90225448:d
rs139644052
rs13390371
rs143580123
rs142811167
chr11:28307404
rs17134658
rs39862
rs7027156
rs310831
rs116739666
rs9346649
rs115536119
rs215088
rs191576341
rs185537126
rs12253502
rs115316316
rs111293219
rs77686669
rs2281789
rs2293923
rs115068712
rs78095436
chr7:84720489:d
rs72879760
rs191269447
rs1395388
rs9913145
rs13280606
rs8120062
rs10076419
rs73323772
rs9308174
rs78459308
rs148677062
rs3733860
rs4977726
rs111567318
rs41310098
rs6830036
rs115551140
rs61748580
rs139968164
rs117133016
rs16948255
rs55796466
rs7327620
rs144152312
rs141107455
rs138481093
rs139723680
rs140219446
rs987724
rs62097965
rs116694748
rs2706345
rs80068859
rs149098894
rs1884841
rs10933175
rs1046205
rs2073826
rs10901252
