# Supplementary material for: Genome-wide association study-driven identification of thrombomodulin and factor V as the best biomarker combination for deep vein thrombosis
Source: Genomics Inform. 2025 May 15;23:11. doi: 10.1186/s44342-025-00047-2 (PMC12083130; doi:10.1186/s44342-025-00047-2)
Supplement: Supplementary file 2 — Supplementary Material 2. The process yielded 4430 SNPs, which were responsible for 334 genes associated with DVT. [file 44342_2025_47_MOESM2_ESM.xlsx]

## Sheet: Gencode
Gencode	Missense	Whole_Blood	BP	CC	MF	PID	Top identified gene from GWAS	Total
IL6R	1	1	1	1	1	1		6
F5	1	1	1	1	0	0	1	5
ABO	1	1	0	1	1	0	1	5
F11	0	1	1	0	1	0	1	4
FGB	1	0	1	1	0	0	1	4
VWF	1	0	1	1	0	0	1	4
ADAMTS13	0	0	1	1	1	0	1	4
IL1RN	0	1	1	0	1	1		4
THBD	0	1	1	1	0	1		4
SH2B3	1	1	1	0	1	0		4
F9	1	0	1	1	1	0		4
KLKB1	1	1	1	0	1	0		4
F2	0	0	1	1	1	0	1	4
FGA	1	0	1	1	0	0	1	4
PROCR	1	0	1	0	0	0		2
NLRP3	0	1	1	0	0	1		3
PLCG2	0	0	1	0	1	1		3
STX2	1	1	0	1	0	0		3
CPS1	1	0	0	1	1	0		3
ATXN2	0	1	0	1	1	0		3
CLEC4M	1	0	1	1	0	0		3
ST3GAL4	0	0	1	1	1	0		3
PROC	0	0	1	1	1	0		3
MICA	0	1	1	1	0	0		3
CDK2AP1	0	1	0	1	1	0		3
PLEK	0	1	1	0	1	0		3
PARP10	1	1	0	0	1	0		3
SH2B1	1	1	0	0	1	0		3
FUT2	1	0	0	1	1	0		3
NME7	0	1	0	0	0	0	1	2
SPI1	0	0	1	0	0	1		2
SPPL2A	0	0	0	0	1	1		2
FGG	0	0	1	1	0	0		2
EDEM2	0	1	0	1	0	0		2
STXBP5	1	0	0	1	0	0		2
LRP4	1	0	0	0	1	0		2
CSGALNACT1	0	0	0	1	1	0		2
SLC44A2	1	1	0	0	0	0		2
JMJD1C	0	0	1	1	0	0		2
GRK5	0	1	0	0	1	0		2
MS4A6A	0	1	0	1	0	0		2
LEPR	0	0	0	1	1	0		2
SERPINE1	0	0	1	1	0	0		2
STAB2	1	0	0	1	0	0		2
HGFAC	0	0	1	0	1	0		2
HNF4A	1	0	1	0	0	0		2
TMPRSS12	0	0	1	0	1	0		2
SURF6	1	1	0	0	0	0		2
TSKU	0	0	1	0	1	0		2
C4BPA	0	0	1	1	0	0		2
GIMAP6	1	1	0	0	0	0		2
PLEC	0	1	1	0	0	0		2
HINT1	0	0	0	1	1	0		2
IL1R1	0	0	0	1	1	0		2
TUFM	0	1	0	1	0	0		2
ARID4A	1	1	0	0	0	0		2
PRSS37	0	0	1	0	1	0		2
ATP1B1	0	0	0	0	0	0	1	1
RP11-573D15.8	1	0	0	0	0	0		1
TSPAN15	0	0	0	1	0	0		1
BTNL2	0	0	0	1	0	0		1
IL1F10	0	0	0	0	1	0		1
BLZF1	0	1	0	0	0	0		1
C1orf114	1	0	0	0	0	0		1
GCKR	1	0	0	0	0	0		1
PCCB	0	1	0	0	0	0		1
DGKZ	0	0	1	0	0	0		1
NRG3	0	0	0	0	1	0		1
ILF3	0	1	0	0	0	0		1
HDLBP	0	0	0	1	0	0		1
PSMC3	0	0	0	1	0	0		1
PTPRJ	0	0	0	0	1	0		1
TRAFD1	0	0	1	0	0	0		1
MGAT3	0	0	0	0	1	0		1
FUNDC2	0	0	1	0	0	0		1
CHD9	1	0	0	0	0	0		1
ARL5B	0	0	0	1	0	0		1
RP11-411D10.1	1	0	0	0	0	0		1
FCHO2	0	1	0	0	0	0		1
RP4-737E23.2	0	1	0	0	0	0		1
DHX38	0	1	0	0	0	0		1
PMFBP1	1	0	0	0	0	0		1
DIP2B	0	1	0	0	0	0		1
ATF1	0	1	0	0	0	0		1
LARP4	0	0	0	1	0	0		1
C11orf10	0	1	0	0	0	0		1
FADS2	0	1	0	0	0	0		1
FADS1	0	1	0	0	0	0		1
FEN1	0	0	0	0	1	0		1
MED22	0	1	0	0	0	0		1
SETD8	0	1	0	0	0	0		1
GIMAP4	0	1	0	0	0	0		1
GIMAP7	0	1	0	0	0	0		1
GIMAP2	0	1	0	0	0	0		1
GRINA	0	1	0	0	0	0		1
RP11-661A12.5	0	1	0	0	0	0		1
ZC3H3	0	1	0	0	0	0		1
PHF21A	0	0	0	1	0	0		1
RNF44	0	1	0	0	0	0		1
LYZ	0	1	0	0	0	0		1
RP11-1143G9.4	0	1	0	0	0	0		1
YEATS4	0	1	0	0	0	0		1
SMG6	0	0	0	0	1	0		1
IZUMO1	0	0	1	0	0	0		1
IPO11	0	1	0	0	0	0		1
RP11-428C6.1	1	0	0	0	0	0		1
UQCC	0	1	0	0	0	0		1
C2orf84	1	0	0	0	0	0		1
XXYLT1	0	0	0	0	1	0		1
STX10	0	0	0	1	0	0		1
TRPC4AP	0	1	0	0	0	0		1
MYH7B	1	0	0	0	0	0		1
NUGGC	1	0	0	0	0	0		1
SSBP1	0	0	0	1	0	0		1
AKR1C3	0	1	0	0	0	0		1
AKR1CL1	0	1	0	0	0	0		1
PSG8	0	0	0	0	1	0		1
PSAT1	0	1	0	0	0	0		1
BRWD1	0	1	0	0	0	0		1
PSMG1	0	1	0	0	0	0		1
MGLL	0	1	0	0	0	0		1
NCAM2	0	0	1	0	0	0		1
RSAD2	0	1	0	0	0	0		1
TSEN15	0	1	0	0	0	0		1
RGMB	0	1	0	0	0	0		1
LY86	0	1	0	0	0	0		1
CD93	0	1	0	0	0	0		1
VBP1	0	0	0	1	0	0		1
MPHOSPH9	0	1	0	0	0	0		1
RP11-215A19.1	0	0	0	0	0	0		0
PLRG1	0	0	0	0	0	0		0
LRAT	0	0	0	0	0	0		0
C5orf56	0	0	0	0	0	0		0
AC116366.6	0	0	0	0	0	0		0
RP11-375F2.2	0	0	0	0	0	0		0
RP11-361F15.2	0	0	0	0	0	0		0
AL049798.1	0	0	0	0	0	0		0
RP11-341G23.4	0	0	0	0	0	0		0
HCG23	0	0	0	0	0	0		0
LINC00320	0	0	0	0	0	0		0
U6	0	0	0	0	0	0		0
SLC19A2	0	0	0	0	0	0		0
SCARA5	0	0	0	0	0	0		0
PIGU	0	0	0	0	0	0		0
C11orf49	0	0	0	0	0	0		0
MSL2	0	0	0	0	0	0		0
STAG1	0	0	0	0	0	0		0
INTS10	0	0	0	0	0	0		0
AMBRA1	0	0	0	0	0	0		0
Metazoa_SRP	0	0	0	0	0	0		0
C1orf112	0	0	0	0	0	0		0
AL353664.1	0	0	0	0	0	0		0
MIR4682	0	0	0	0	0	0		0
MIR548H5	0	0	0	0	0	0		0
RP11-444I9.3	0	0	0	0	0	0		0
TC2N	0	0	0	0	0	0		0
CATSPERB	0	0	0	0	0	0		0
AF064858.10	0	0	0	0	0	0		0
RP11-297H3.3	0	0	0	0	0	0		0
DDX31	0	0	0	0	0	0		0
RP11-989F5.1	0	0	0	0	0	0		0
ZFPM2	0	0	0	0	0	0		0
BRAP	0	0	0	0	0	0		0
CUX2	0	0	0	0	0	0		0
RP11-297H3.4	0	0	0	0	0	0		0
GTF3C4	0	0	0	0	0	0		0
C9orf171	0	0	0	0	0	0		0
AK8	0	0	0	0	0	0		0
AL354732.1	0	0	0	0	0	0		0
MS4A4E	0	0	0	0	0	0		0
AP001257.1	0	0	0	0	0	0		0
RP11-102M11.2	0	0	0	0	0	0		0
SLC35G2	0	0	0	0	0	0		0
AC079298.1	0	0	0	0	0	0		0
NDUFS3	0	0	0	0	0	0		0
FNBP4	0	0	0	0	0	0		0
C12orf51	0	0	0	0	0	0		0
NAA25	0	0	0	0	0	0		0
CKAP5	0	0	0	0	0	0		0
PLXDC2	0	0	0	0	0	0		0
NUP160	0	0	0	0	0	0		0
SNX13	0	0	0	0	0	0		0
MIR1587	0	0	0	0	0	0		0
METTL11B	0	0	0	0	0	0		0
TAB1	0	0	0	0	0	0		0
SYNGR1	0	0	0	0	0	0		0
TTC17	0	0	0	0	0	0		0
snoU13	0	0	0	0	0	0		0
RP11-295M3.2	0	0	0	0	0	0		0
RN5S427	0	0	0	0	0	0		0
KIFAP3	0	0	0	0	0	0		0
Y_RNA	0	0	0	0	0	0		0
TMEM171	0	0	0	0	0	0		0
RP11-696N14.1	0	0	0	0	0	0		0
ZFP36L1	0	0	0	0	0	0		0
RP11-507J18.2	0	0	0	0	0	0		0
MTCP1	0	0	0	0	0	0		0
ASIP	0	0	0	0	0	0		0
TXNL4B	0	0	0	0	0	0		0
RN5S478	0	0	0	0	0	0		0
RAPGEF6	0	0	0	0	0	0		0
ASH2L	0	0	0	0	0	0		0
C11orf9	0	0	0	0	0	0		0
RP11-467L20.7	0	0	0	0	0	0		0
MIR1908	0	0	0	0	0	0		0
RALGDS	0	0	0	0	0	0		0
AL671883.1	0	0	0	0	0	0		0
RP11-21L23.2	0	0	0	0	0	0		0
RP11-122C5.1	0	0	0	0	0	0		0
SBNO1	0	0	0	0	0	0		0
RN5S375	0	0	0	0	0	0		0
RP13-942N8.1	0	0	0	0	0	0		0
RP11-133L19.1	0	0	0	0	0	0		0
ZNF366	0	0	0	0	0	0		0
RP11-389C8.2	0	0	0	0	0	0		0
DCHS2	0	0	0	0	0	0		0
REEP3	0	0	0	0	0	0		0
RP11-115J16.1	0	0	0	0	0	0		0
SPATC1	0	0	0	0	0	0		0
AK4	0	0	0	0	0	0		0
HMGCLL1	0	0	0	0	0	0		0
RP11-686G23.2	0	0	0	0	0	0		0
POLE4	0	0	0	0	0	0		0
PIEZO2	0	0	0	0	0	0		0
RP11-540E16.2	0	0	0	0	0	0		0
FAM209B	0	0	0	0	0	0		0
OR4C46	0	0	0	0	0	0		0
RP11-282I1.1	0	0	0	0	0	0		0
AP001595.1	0	0	0	0	0	0		0
FAM83C	0	0	0	0	0	0		0
RP4-614O4.11	0	0	0	0	0	0		0
XCL1	0	0	0	0	0	0		0
TRIM71	0	0	0	0	0	0		0
FAF2	0	0	0	0	0	0		0
RP11-388N2.1	0	0	0	0	0	0		0
RP11-428L9.2	0	0	0	0	0	0		0
RFC3	0	0	0	0	0	0		0
GRIN2A	0	0	0	0	0	0		0
TLE3	0	0	0	0	0	0		0
RP11-24N18.1	0	0	0	0	0	0		0
RP11-1348G14.4	0	0	0	0	0	0		0
ATXN2L	0	0	0	0	0	0		0
ATP2A1	0	0	0	0	0	0		0
RP11-1348G14.5	0	0	0	0	0	0		0
RP11-22P6.2	0	0	0	0	0	0		0
RP11-667K14.5	0	0	0	0	0	0		0
HIC1	0	0	0	0	0	0		0
MAMSTR	0	0	0	0	0	0		0
FGF14-IT1	0	0	0	0	0	0		0
FGF14	0	0	0	0	0	0		0
CTC-575I10.1	0	0	0	0	0	0		0
RP11-384J4.2	0	0	0	0	0	0		0
RNase_MRP	0	0	0	0	0	0		0
PPP1R3G	0	0	0	0	0	0		0
DGKB	0	0	0	0	0	0		0
IGSF21	0	0	0	0	0	0		0
RP11-434E6.2	0	0	0	0	0	0		0
PLXNA4	0	0	0	0	0	0		0
GDF5	0	0	0	0	0	0		0
AC008073.7	0	0	0	0	0	0		0
ITSN2	0	0	0	0	0	0		0
AC008073.6	0	0	0	0	0	0		0
AC008073.9	0	0	0	0	0	0		0
SOX5	0	0	0	0	0	0		0
EFEMP1	0	0	0	0	0	0		0
FAM155A-IT1	0	0	0	0	0	0		0
BRE	0	0	0	0	0	0		0
RP11-517O13.3	0	0	0	0	0	0		0
NACC1	0	0	0	0	0	0		0
IER2	0	0	0	0	0	0		0
NLRP2	0	0	0	0	0	0		0
GSS	0	0	0	0	0	0		0
AC110283.1	0	0	0	0	0	0		0
OR4A5	0	0	0	0	0	0		0
TAS2R5	0	0	0	0	0	0		0
AC073647.1	0	0	0	0	0	0		0
DLC1	0	0	0	0	0	0		0
LINC00593	0	0	0	0	0	0		0
AC073236.3	0	0	0	0	0	0		0
AF104455.1	0	0	0	0	0	0		0
GNA14	0	0	0	0	0	0		0
CHRM3	0	0	0	0	0	0		0
AC011410.1	0	0	0	0	0	0		0
ARNT2	0	0	0	0	0	0		0
PAPPA2	0	0	0	0	0	0		0
GLP2R	0	0	0	0	0	0		0
DHRS7C	0	0	0	0	0	0		0
PCMTD1	0	0	0	0	0	0		0
RP11-110G21.1	0	0	0	0	0	0		0
PXDNL	0	0	0	0	0	0		0
RP11-546K22.1	0	0	0	0	0	0		0
RP11-110G21.2	0	0	0	0	0	0		0
APCDD1	0	0	0	0	0	0		0
RP11-346K17.4	0	0	0	0	0	0		0
RP1-90J20.2	0	0	0	0	0	0		0
SERPINB9	0	0	0	0	0	0		0
WDR63	0	0	0	0	0	0		0
SGK1	0	0	0	0	0	0		0
RP11-398A8.3	0	0	0	0	0	0		0
OLFML2A	0	0	0	0	0	0		0
NCOA6	0	0	0	0	0	0		0
RP11-347H15.4	0	0	0	0	0	0		0
C5orf17	0	0	0	0	0	0		0
BRWD1-IT1	0	0	0	0	0	0		0
RORA	0	0	0	0	0	0		0
FBXO15	0	0	0	0	0	0		0
RP11-536P6.3	0	0	0	0	0	0		0
NAALADL2	0	0	0	0	0	0		0
TBX5	0	0	0	0	0	0		0
AL121588.1	0	0	0	0	0	0		0
RP11-510I5.1	0	0	0	0	0	0		0
RAB11FIP3	0	0	0	0	0	0		0
SFXN1	0	0	0	0	0	0		0
RP11-281H11.1	0	0	0	0	0	0		0
NEBL	0	0	0	0	0	0		0
RGSL1	0	0	0	0	0	0		0
LEMD3	0	0	0	0	0	0		0
ADAM29	0	0	0	0	0	0		0
GLRA3	0	0	0	0	0	0		0
TAF4B	0	0	0	0	0	0		0
RP11-25D3.1	0	0	0	0	0	0		0
U3	0	0	0	0	0	0		0
AC022142.1	0	0	0	0	0	0		0
DACT1	0	0	0	0	0	0		0
JAZF1-AS1	0	0	0	0	0	0		0
AC073115.6	0	0	0	0	0	0		0
EIF5A	0	0	0	0	0	0		0
RP11-542C16.2	0	0	0	0	0	0		0
NEURL4	0	0	0	0	0	0		0
RP11-351O2.1	0	0	0	0	0	0		0
C1orf198	0	0	0	0	0	0		0
CTD-2383M3.1	0	0	0	0	0	0		0
AC022182.3	0	0	0	0	0	0		0
TRIM64C	0	0	0	0	0	0		0

## Sheet: Varians
VARIANS
rs5030062
rs5030081
rs5030082
rs698078
rs710446
rs6025
rs2289252
rs3756011
rs4253417
rs4444878
rs56810541
rs9411377
rs10050162
rs138770874
rs140114081
rs147202715
rs147436792
rs150206664
rs1800787
rs1800789
rs1800790
rs200104484
rs2042642
rs2059502
rs2059503
rs2227389
rs2227395
rs2227398
rs2227399
rs2227401
rs2227402
rs2227403
rs2227407
rs2227411
rs2227423
rs2227424
rs2227426
rs28365897
rs4220
rs4333166
rs4508864
rs4681
rs57292098
rs60309797
rs6056
rs72679178
rs72679193
rs72679194
rs72679195
rs72679196
rs72679197
rs72679199
rs72679201
rs72679202
rs72681204
rs72681206
rs72681208
rs72681211
rs72681213
rs72681215
rs72681226
rs7439150
rs80170133
rs116552240
rs139840563
rs200738971
rs2769071
rs491626
rs492488
rs493246
rs494242
rs495203
rs505922
rs514659
rs527210
rs529565
rs543040
rs543968
rs544873
rs545971
rs554833
rs582094
rs582118
rs59602812
rs612169
rs613534
rs643434
rs644234
rs657152
rs674302
rs676457
rs676996
rs677355
rs687289
rs687621
rs8176646
rs8176663
rs8176719
rs1053878
rs149092047
rs2519093
rs495828
rs507666
rs532436
rs550057
rs579459
rs600038
rs635634
rs649129
rs651007
rs2040445
rs1209731
rs145163454
rs201298979
rs9411378
rs2420372
rs1063856
rs1063857
rs11831449
rs12310306
rs1558519
rs1558520
rs2238109
rs2239162
rs2283335
rs35399776
rs7135039
rs73034900
rs7308002
rs962613
rs11099961
rs12644950
rs13109457
rs13130318
rs2066854
rs2066861
rs2066864
rs2066865
rs35147053
rs56010410
rs6050
rs6825454
rs71600341
rs7654093
rs7659024
rs7681423
rs28446901
rs139158447
rs201374392
rs2057655
rs2405528
rs2522047
rs2522050
rs2522054
rs2522056
rs2522060
rs2522061
rs2522062
rs2522063
rs2522064
rs2706339
rs2706373
rs2706379
rs2706381
rs2706383
rs2706393
rs2706395
rs757105
rs7718024
rs886286
rs11167260
rs114948279
rs117249133
rs117802529
rs11904888
rs11906148
rs11907010
rs11907011
rs139189391
rs141091409
rs141474375
rs141932846
rs143373163
rs144917890
rs17092456
rs183306607
rs200750372
rs201706654
rs201721194
rs2069940
rs7263203
rs7265317
rs74626382
rs78967641
rs80277764
rs8119351
rs867186
rs945961
rs1799963
rs78516619
rs78707713
rs2036914
rs2055916
rs4241824
rs6427196
rs6687813
rs1039083
rs1039084
rs1039085
rs1039086
rs1147845
rs1147846
rs1147847
rs12173905
rs12191720
rs12199542
rs12527235
rs1496031
rs1992389
rs199655508
rs2328813
rs2502732
rs2582924
rs2582925
rs2582929
rs2786183
rs2786185
rs2786187
rs2850177
rs35128530
rs486867
rs4896904
rs4896906
rs4896907
rs4896908
rs562417
rs57778425
rs577877
rs580657
rs584456
rs58987334
rs591355
rs597631
rs598038
rs614476
rs617975
rs618474
rs619626
rs620715
rs62435617
rs62435630
rs633603
rs659399
rs664203
rs673944
rs6928919
rs6932613
rs7739314
rs7762087
rs7765526
rs7769576
rs9373522
rs9377048
rs9390459
rs9390460
rs9390463
rs9399597
rs9399598
rs9399599
rs115063924
rs4981022
rs1593
rs4253421
rs4253425
rs6843711
rs113485731
rs116454630
rs12527478
rs12528939
rs12529049
rs139950250
rs144107508
rs148487136
rs1555115
rs17202211
rs17202225
rs17202232
rs17202252
rs17202259
rs17202266
rs17202274
rs17202302
rs17202316
rs17202358
rs17202365
rs17202372
rs17202393
rs17202400
rs17202414
rs17202428
rs17202456
rs17208601
rs17208615
rs17208622
rs17208629
rs17208650
rs17208699
rs17208727
rs17208734
rs17208741
rs17208748
rs17208755
rs17208762
rs17423649
rs17423691
rs17423698
rs17423732
rs17495626
rs199963224
rs34507608
rs34525489
rs34926345
rs34940131
rs3817972
rs3817976
rs3817980
rs3817981
rs3998191
rs41323148
rs62402731
rs62402732
rs62402733
rs62402734
rs62402735
rs62402736
rs62402739
rs62402740
rs62402743
rs62402754
rs62402755
rs66721723
rs66812458
rs66955287
rs66987263
rs67019312
rs67512154
rs67808421
rs67927165
rs6901009
rs72002754
rs72843281
rs72843285
rs72847903
rs72847912
rs72847914
rs7744667
rs11265613
rs12126142
rs12133641
rs12730036
rs12730935
rs12753254
rs201517815
rs2228145
rs4129267
rs4393147
rs4453032
rs4537545
rs4576655
rs4845372
rs4845373
rs4845620
rs4845621
rs4845622
rs4845623
rs56383622
rs61812598
rs6664201
rs6684439
rs7512646
rs7518199
rs7521458
rs7529229
rs10081960
rs1018831
rs10732287
rs10753785
rs10800408
rs10800414
rs1200076
rs1200077
rs1200079
rs1200083
rs1200085
rs1208327
rs1208370
rs1208371
rs1208375
rs1208377
rs12086665
rs12137282
rs12138150
rs12752748
rs16861990
rs17345107
rs17349222
rs1829286
rs2179490
rs2420008
rs35152438
rs36115308
rs3766057
rs4656178
rs61803315
rs61803316
rs62782861
rs67450288
rs75112989
rs7522760
rs7542713
rs7552323
rs56342119
rs1200161
rs1200164
rs10747514
rs34234989
rs6060288
rs6060308
rs6087685
rs6088764
rs191945075
rs10157379
rs10925025
rs10925026
rs12239046
rs1539019
rs201160513
rs4925546
rs56188865
rs58546652
rs67090117
rs10171849
rs10176274
rs10188292
rs12328368
rs12328766
rs12329129
rs13382561
rs13398728
rs13409360
rs13409371
rs13410964
rs13424580
rs1446509
rs1446510
rs17207494
rs28648961
rs4496335
rs55709272
rs55896126
rs62158853
rs62158854
rs6722922
rs6730516
rs6734238
rs6738239
rs6741180
rs6743171
rs6746979
rs6750559
rs7574159
rs7574427
rs7580634
rs7587033
rs7596350
rs9973741
rs10429893
rs10465575
rs10465576
rs10489189
rs10800438
rs10800440
rs10919168
rs10919174
rs1124843
rs1133814
rs12029566
rs1208134
rs1208135
rs1400836
rs145247490
rs1517744
rs1517747
rs1914505
rs1983546
rs2003653
rs2138894
rs2138898
rs2176473
rs3766095
rs3820059
rs3905328
rs4656183
rs4656672
rs6427185
rs6427187
rs6427192
rs6656822
rs6669901
rs6700375
rs7415756
rs7524348
rs7544221
rs760603
rs925892
rs9287089
rs932301
rs1010288
rs10104217
rs10104221
rs12544446
rs13266176
rs2685419
rs2685421
rs2685422
rs2726945
rs2726946
rs2726950
rs2726953
rs36023823
rs4236675
rs4276643
rs4472469
rs4496925
rs76317018
rs7816579
rs884829
rs10793962
rs10901252
rs112685218
rs1137827
rs13299342
rs2073823
rs75179845
rs77693339
rs7853989
rs7855255
rs79343853
rs8176632
rs8176644
rs8176662
rs8176671
rs8176672
rs8176693
rs8176722
rs8176730
rs8176741
rs8176743
rs8176746
rs8176747
rs8176749
rs8176751
rs8176759
rs1260326
rs1260333
rs1313566
rs6547692
rs780093
rs780094
rs780095
rs780096
rs10800450
rs10800453
rs10919178
rs1121789
rs11579441
rs12127364
rs2009814
rs201249681
rs2187952
rs2187953
rs2213866
rs2213867
rs2227244
rs2239851
rs2420373
rs3766109
rs4524
rs4525
rs4656187
rs4656684
rs4656685
rs6016
rs6017
rs6021
rs6032
rs6662593
rs6662696
rs6670393
rs6675244
rs6701330
rs7535409
rs9287090
rs9287092
rs9332599
rs9332600
rs9332619
rs9332620
rs9332627
rs9332635
rs9332643
rs9332651
rs9332655
rs9332667
rs970741
rs974793
rs17490626
rs75849659
rs76185438
rs78522696
rs78562342
rs149639773
rs1153870
rs1153871
rs1153872
rs12330635
rs1278719
rs1279425
rs1279840
rs1291921
rs149442953
rs1618069
rs1711171
rs200695794
rs3755636
rs4678428
rs483465
rs511154
rs523118
rs534944
rs548288
rs576771
rs606725
rs632016
rs645040
rs650505
rs665200
rs667920
rs668485
rs684773
rs695983
rs696516
rs72493178
rs73222262
rs7628146
rs838199
rs895893
rs9848883
rs9856769
rs11777933
rs11782298
rs137973300
rs138543716
rs140999125
rs143644165
rs201680710
rs28895899
rs62496676
rs62496677
rs62496678
rs62496679
rs62496680
rs62496681
rs62496682
rs6981571
rs6986179
rs73204711
rs768187
rs77063611
rs149903077
rs147283716
rs1018827
rs182879407
rs12512879
rs2070009
rs4463047
rs6536023
rs185120584
rs10087301
rs11779320
rs11780263
rs11783561
rs11786033
rs1996775
rs2685396
rs2685397
rs2685399
rs2685400
rs2685401
rs2685402
rs2685404
rs2685406
rs2685407
rs2685408
rs2726930
rs2726932
rs2726933
rs2726934
rs2726937
rs2726938
rs2726941
rs2726942
rs2726944
rs2727006
rs4332083
rs58732749
rs73568968
rs73568971
rs73568976
rs75109212
rs939705
rs9644133
rs11199154
rs12767946
rs201860117
rs56720755
rs6585572
rs7070254
rs7070519
rs7075070
rs7088530
rs7895326
rs7896756
rs7914671
rs9971296
rs1336286
rs1649936
rs1764070
rs1764076
rs662365
rs1036230
rs10405617
rs10407923
rs10414622
rs10417412
rs10948
rs12710257
rs12972963
rs1560709
rs1560710
rs1560711
rs1975163
rs1982075
rs2163832
rs2288904
rs2360742
rs2360942
rs2360944
rs2569512
rs2738039
rs2738042
rs3087969
rs34046714
rs34277129
rs35449215
rs3843750
rs3843751
rs4435370
rs4548995
rs62129986
rs7248558
rs8099926
rs8105546
rs8108741
rs8109412
rs8109681
rs8110055
rs9797854
rs9797861
rs72983635
rs72983636
rs10546984
rs10740115
rs10740116
rs10740118
rs10761737
rs10761739
rs10761741
rs10761742
rs10761750
rs10761756
rs10761758
rs10822153
rs10822155
rs10822156
rs10822158
rs10822159
rs10822160
rs10822161
rs10822163
rs10822164
rs10822168
rs12355784
rs143014767
rs150036478
rs199545673
rs200711715
rs201528108
rs2393966
rs2393969
rs2893919
rs4310508
rs6479896
rs7070296
rs7073753
rs7075195
rs7076310
rs7077580
rs7080386
rs7084707
rs7090111
rs7896518
rs7896783
rs7909269
rs7910927
rs7912893
rs7922587
rs7923609
rs9787438
rs10498631
rs10498632
rs12589636
rs2052204
rs2430337
rs2430377
rs2896186
rs57035593
rs57328376
rs61990092
rs74730199
rs2378335
rs113973665
rs12445050
rs13334290
rs13335344
rs13338037
rs13339274
rs151098660
rs28734133
rs4547325
rs4616280
rs56188311
rs62044136
rs62044137
rs62044141
rs62044142
rs62045701
rs62045702
rs62045704
rs62045706
rs6564923
rs7188868
rs7193477
rs7196980
rs74029252
rs79446864
rs80332679
rs8047437
rs8182116
rs8176645
rs2836878
rs2836881
rs2836882
rs2836883
rs2836884
rs4817983
rs4817984
rs4817986
rs4817987
rs4817988
rs9808651
rs9977672
rs113976843
rs7859473
rs1496033
rs2047286
rs4896905
rs657155
rs9373523
rs9386182
rs9390458
rs9390461
rs9390462
rs9403852
rs9497759
rs995697
rs1007246
rs10601899
rs10734979
rs10734980
rs10734981
rs10744480
rs10744481
rs10744482
rs10744483
rs10744484
rs10744485
rs1077317
rs10773819
rs10773822
rs10773823
rs10773824
rs10773825
rs10773826
rs10848205
rs10848206
rs10848209
rs10848210
rs10848211
rs10848212
rs10848213
rs11061158
rs11061159
rs11061160
rs1106369
rs12228957
rs12228959
rs1236
rs12366541
rs12366616
rs12811588
rs12820597
rs12821464
rs12829294
rs13155
rs1554807
rs1609985
rs17564
rs1973834
rs2001483
rs200672067
rs2037789
rs2277336
rs2398539
rs28659959
rs34103763
rs34551375
rs34749116
rs35707274
rs36051740
rs4325342
rs4334059
rs4514465
rs4576860
rs4619189
rs4759517
rs4759519
rs4759521
rs4759523
rs4759524
rs4759525
rs4759787
rs4759788
rs4759789
rs4759790
rs4759791
rs4759792
rs4759793
rs4759794
rs4759795
rs61937256
rs61938969
rs6486599
rs6486600
rs6486601
rs7132657
rs7294558
rs7295705
rs7299281
rs7299469
rs7301826
rs7304124
rs7311067
rs7315707
rs73162873
rs73459512
rs78667336
rs7953184
rs7956851
rs7957899
rs7961690
rs7968675
rs7971046
rs7975825
rs7978987
rs8579
rs9668291
rs12122803
rs59104589
rs1047891
rs4673546
rs55932961
rs715
rs72944180
rs7424145
rs12216772
rs16873402
rs16873418
rs28416651
rs4734879
rs6993696
rs6993770
rs10774625
rs11065979
rs11065987
rs11065991
rs1265564
rs3184504
rs4766578
rs653178
rs7137828
rs7310615
rs114938873
rs10886430
rs140511201
rs143260659
rs185242361
rs200775725
rs200872466
rs12120558
rs10897011
rs11230180
rs11230183
rs11230184
rs12453
rs144406103
rs17602572
rs1820430
rs1834549
rs1834550
rs1834551
rs1834557
rs2081545
rs2123314
rs2278867
rs28628869
rs56189574
rs56201148
rs7116190
rs72918674
rs7926344
rs7926354
rs7926729
rs7926954
rs7933805
rs7935829
rs7946992
rs140541052
rs1280623
rs13063987
rs13075615
rs13088001
rs1681816
rs1681818
rs34047257
rs34281413
rs34613715
rs34738913
rs35159729
rs4678440
rs6439657
rs71336078
rs7427111
rs6048
rs141325867
rs139132688
rs10838599
rs117784795
rs11260029
rs12977324
rs12979429
rs12983397
rs2277998
rs475896
rs594793
rs10443261
rs10665937
rs10749755
rs10789192
rs10789193
rs10889569
rs10889570
rs11208689
rs11208691
rs11208693
rs11208695
rs11208696
rs11208701
rs11208711
rs12030956
rs12034502
rs12035753
rs12042779
rs12042807
rs12043644
rs12044840
rs12130672
rs17127849
rs1805096
rs1892534
rs1938485
rs1938490
rs1938492
rs1938494
rs1938495
rs1938497
rs1938498
rs2154382
rs2154384
rs28480230
rs3790439
rs4655574
rs4655729
rs4655743
rs56274111
rs59508186
rs6588153
rs6678033
rs6693842
rs6700896
rs7516341
rs7531867
rs7542446
rs7546242
rs79050868
rs11038982
rs3136516
rs144915398
rs150341456
rs11066188
rs17630235
rs17696736
rs200508901
rs201279889
rs4541868
rs4602861
rs11038993
rs4506602
rs35257264
rs10159712
rs1018635
rs1409338
rs1887035
rs200970303
rs2148299
rs7070003
rs7083520
rs7895470
rs927826
rs9651367
rs965787
rs1158867
rs1799809
rs1799810
rs141237278
rs10142521
rs10145714
rs10151688
rs11160026
rs11160029
rs11622379
rs12434599
rs12437322
rs12437338
rs12589716
rs12590263
rs12891090
rs12891605
rs12896984
rs1884840
rs1884841
rs2402074
rs2498812
rs35102492
rs4900088
rs4900089
rs4904818
rs4904819
rs58763793
rs7149292
rs7154692
rs8005894
rs8011017
rs8011404
rs8022359
rs9323863
rs3756008
rs3756009
rs4253399
rs925451
rs2227631
rs142351376
rs10265373
rs11331661
rs11768866
rs12699918
rs1357796
rs1404424
rs1524775
rs1524776
rs1568815
rs1568817
rs1568818
rs201377754
rs2103144
rs2140710
rs2177652
rs2691555
rs2691557
rs2691558
rs2691559
rs2691560
rs2691561
rs2691562
rs2691563
rs2691564
rs2691566
rs2691568
rs2691569
rs2691570
rs2691571
rs2691600
rs2691607
rs2691609
rs2691611
rs2691612
rs2691613
rs2691615
rs2691623
rs2714859
rs2714860
rs2714861
rs2714863
rs2714864
rs2714865
rs2714866
rs2714867
rs2714868
rs2714869
rs2714870
rs2723540
rs2723569
rs2723570
rs35819944
rs4532510
rs4543433
rs4721661
rs55675373
rs56287412
rs60186883
rs6955984
rs6973480
rs9942602
rs6536024
rs3002417
rs12136148
rs1005522
rs113385550
rs116655803
rs116848764
rs116974184
rs117142056
rs117169690
rs117173541
rs117194320
rs117211931
rs117248721
rs117327855
rs117358444
rs117407700
rs117413044
rs117418112
rs117420954
rs117433449
rs117456521
rs117567682
rs117827974
rs117904886
rs118124761
rs118126131
rs118131187
rs118140052
rs118141526
rs138794249
rs138947677
rs139617499
rs141092084
rs141191016
rs141263497
rs143038520
rs143504165
rs144742537
rs146598912
rs147222141
rs147854258
rs148076122
rs148408829
rs149052664
rs149457430
rs150236135
rs150261152
rs150276089
rs150749417
rs151047772
rs1557541
rs1557542
rs17001112
rs201144039
rs202229386
rs2267409
rs2267410
rs34336887
rs35683168
rs36044118
rs3752469
rs3761458
rs3788553
rs4821895
rs56796306
rs57432240
rs57470997
rs5750813
rs5750820
rs5750821
rs5750823
rs5750825
rs5750833
rs5757678
rs5757680
rs5757681
rs5757683
rs5757684
rs58083563
rs58641840
rs58743204
rs59336116
rs59606630
rs5995729
rs5995735
rs6001582
rs6001600
rs60181054
rs60586791
rs60804825
rs61185571
rs61194719
rs61293050
rs61583895
rs61702521
rs7292066
rs738286
rs73885221
rs77654029
rs7949
rs7934094
rs114209171
rs10553462
rs1080313
rs10852504
rs11075756
rs11075757
rs11075782
rs11075783
rs11075899
rs1109646
rs111613234
rs112324201
rs112757932
rs1133262
rs113729327
rs116470308
rs11859353
rs11859517
rs11859591
rs11863502
rs11863925
rs11864306
rs11864676
rs11865438
rs11865886
rs12149129
rs12149287
rs12149462
rs12149692
rs12596062
rs12596226
rs12596346
rs12596466
rs12596696
rs12596712
rs12597253
rs12597254
rs12597487
rs12597502
rs12597624
rs12598049
rs12598372
rs12598505
rs12598925
rs12599349
rs12599389
rs12599467
rs12599521
rs12599823
rs12599839
rs1362440
rs139229140
rs1421067
rs1421070
rs143686791
rs144161606
rs149255365
rs1558682
rs16952044
rs16952045
rs17302113
rs17302609
rs17302672
rs17302707
rs17303177
rs17303428
rs17394050
rs17394498
rs17394680
rs1894903
rs199551017
rs201051266
rs201085401
rs201718509
rs201932848
rs2041790
rs2041791
rs2042028
rs2058674
rs2160796
rs2388013
rs2892423
rs3743771
rs3803658
rs4303482
rs4332741
rs57498242
rs57536424
rs58988553
rs59160806
rs59212797
rs59863399
rs62047987
rs62047988
rs62047989
rs62047990
rs62047991
rs62048016
rs62048018
rs62048020
rs62048022
rs62048023
rs62048024
rs62048025
rs62048027
rs62048028
rs62048029
rs62048030
rs62048031
rs62048032
rs62048034
rs62048045
rs62048046
rs62048047
rs62048048
rs62048050
rs62048051
rs62048052
rs62048053
rs62048054
rs62048055
rs62048058
rs62048059
rs62049763
rs62049764
rs62049766
rs62049768
rs62049769
rs62049771
rs62049780
rs62049787
rs62049808
rs62049810
rs62049814
rs62049816
rs62049817
rs6499310
rs6499311
rs6499332
rs66559239
rs67384393
rs67499551
rs67673290
rs7186520
rs7188313
rs7188463
rs7189240
rs7189455
rs7191003
rs7195323
rs7195476
rs7196485
rs7196757
rs7197925
rs7201867
rs7202653
rs7203398
rs7203402
rs7204230
rs7205763
rs72797684
rs72797701
rs73590892
rs73599557
rs7500063
rs77301729
rs77748082
rs79572496
rs8045170
rs8046380
rs8047327
rs8049913
rs8050349
rs8051655
rs8051675
rs8053150
rs8053198
rs8053357
rs8053429
rs8053957
rs8055410
rs8055523
rs8056394
rs8057285
rs8057569
rs8057932
rs8058093
rs8059141
rs8059879
rs8061582
rs8061611
rs8062228
rs8063660
rs9673875
rs74991751
rs12144085
rs201550310
rs2306029
rs2306032
rs6485702
rs66632067
rs7947747
rs12128116
rs13108218
rs3752442
rs1200485
rs1200503
rs166304
rs194493
rs470926
rs471349
rs478575
rs548630
rs554327
rs564030
rs628401
rs674980
rs689122
rs703869
rs7733340
rs6532796
rs10136476
rs10139345
rs10143060
rs10143220
rs10143529
rs10873217
rs11158767
rs11625403
rs1274952
rs1274953
rs1274954
rs1295793
rs144005373
rs1742893
rs183171
rs194714
rs194715
rs194717
rs194730
rs194733
rs194734
rs194739
rs194741
rs4288924
rs4902654
rs7142145
rs7142589
rs7149042
rs750658
rs10152686
rs10400817
rs10400818
rs10467994
rs11070809
rs112694947
rs11630054
rs11852701
rs11855370
rs11855605
rs11856886
rs12438326
rs12438878
rs12440841
rs12592161
rs12592851
rs12593469
rs12595118
rs12899657
rs12900430
rs12900658
rs12902658
rs12902741
rs12903544
rs12903561
rs12903915
rs12905525
rs12906508
rs12906839
rs12909429
rs12910233
rs12910371
rs12910731
rs12911143
rs12911578
rs12911938
rs12913259
rs12914895
rs12915052
rs12915607
rs12915708
rs12916038
rs12917005
rs12917408
rs200010907
rs2304440
rs28393946
rs28522693
rs2899461
rs3809501
rs4445841
rs4511475
rs5005217
rs5022760
rs56811013
rs61285139
rs66555012
rs7166544
rs7168211
rs7170303
rs7175955
rs7182865
rs7183014
rs7183456
rs8024247
rs8025980
rs8027091
rs8028610
rs8030153
rs8032980
rs8033354
rs8035451
rs8035452
rs8035635
rs958572
rs9920162
rs9920753
rs7051718
rs35073727
rs182484222
rs17332951
rs1050362
rs11075922
rs11351939
rs12325142
rs12444701
rs12445401
rs12445586
rs12448315
rs12708926
rs12708927
rs12708928
rs12924886
rs12928732
rs12933838
rs13334151
rs146575782
rs16973716
rs2000999
rs2072142
rs2074626
rs2074627
rs2240243
rs2241412
rs2287997
rs28432692
rs2854956
rs34042070
rs34714490
rs35283911
rs35460163
rs35942401
rs3764312
rs3794695
rs3812987
rs3902135
rs5472
rs57186116
rs6416742
rs6499559
rs6499560
rs6499561
rs6499562
rs6680
rs7184169
rs7188058
rs7190995
rs7191127
rs7192730
rs7197453
rs7197869
rs7198572
rs8043606
rs8044555
rs8044868
rs8047377
rs8050238
rs8051882
rs8052408
rs8058609
rs8059378
rs8061282
rs8061459
rs8062041
rs9923344
rs9925763
rs9926156
rs9932062
rs9933009
rs9941087
rs9941346
rs117390891
rs6076036
rs6083035
rs6083037
rs6083045
rs6083046
rs6132574
rs6132582
rs6137856
rs6137858
rs6137866
rs6137876
rs7273853
rs79388863
rs10800452
rs10919184
rs10919185
rs12024849
rs12025910
rs12239964
rs138260833
rs141867395
rs146305599
rs1557571
rs1800595
rs1894703
rs2227243
rs2301516
rs2301519
rs2301520
rs2420134
rs2420135
rs3766104
rs4440913
rs6013
rs6018
rs6024
rs6027
rs72708008
rs72708013
rs72708039
rs916439
rs9332601
rs9332602
rs9332609
rs9332614
rs9332615
rs9332629
rs9332639
rs9332641
rs9332646
rs9332654
rs9332659
rs9332661
rs9332673
rs9332676
rs966751
rs1800961
rs9327618
rs10747586
rs10783377
rs10783380
rs10876046
rs1109726
rs111299924
rs111538456
rs112415695
rs112818844
rs112919024
rs113091024
rs113277738
rs113332496
rs113923834
rs113950715
rs11609231
rs11609941
rs11611288
rs11614785
rs117798458
rs118007346
rs11832315
rs12821270
rs1345538
rs148667627
rs149286634
rs151021203
rs1521516
rs1613835
rs1659387
rs189096210
rs201511889
rs2250751
rs2250752
rs2251024
rs2251603
rs2252589
rs2554862
rs2684889
rs2684898
rs2684900
rs2684901
rs2700479
rs2700480
rs2700482
rs2700485
rs2731434
rs2731439
rs2731440
rs2731442
rs2731443
rs35838848
rs55696064
rs55939211
rs56089074
rs56104942
rs57602501
rs57729468
rs61162921
rs63357663
rs6580769
rs66597435
rs66644594
rs66838741
rs66947035
rs67356137
rs67934435
rs68171620
rs7131795
rs7135837
rs7300979
rs7304087
rs7305655
rs7307788
rs7307815
rs7960015
rs7968440
rs7976942
rs7977064
rs7977690
rs7978559
rs7979165
rs829112
rs829114
rs829115
rs865489
rs149680046
rs11132382
rs12331618
rs142201367
rs1511801
rs1912826
rs1973612
rs200039428
rs202221183
rs2048
rs33930717
rs34970894
rs35984397
rs3733402
rs3775298
rs4241815
rs4241816
rs4241817
rs4241818
rs4241819
rs4253238
rs4253248
rs4253252
rs4253254
rs4253255
rs4253271
rs4253272
rs4253281
rs4253282
rs4253311
rs4862669
rs66530140
rs71640036
rs102274
rs102275
rs108499
rs138766446
rs143352979
rs149597144
rs1535
rs174528
rs174529
rs174530
rs174533
rs174534
rs174535
rs174536
rs174537
rs174538
rs174541
rs174544
rs174545
rs174546
rs174547
rs174548
rs174549
rs174550
rs174551
rs174553
rs174554
rs174555
rs174556
rs174559
rs174560
rs174561
rs174562
rs174564
rs174565
rs174566
rs174567
rs174568
rs174570
rs174574
rs174576
rs174577
rs174578
rs174580
rs174581
rs174583
rs174584
rs174592
rs174594
rs174598
rs174599
rs174600
rs174601
rs199985711
rs28456
[truncated: 2,431 more rows]
